# Supplementary material for: Role of reactive oxygen species and isoflavonoids in soybean resistance to the attack of the southern green stink bug
Source: PeerJ. 2020 Sep 17;8:e9956. doi: 10.7717/peerj.9956 (PMC7502232; doi:10.7717/peerj.9956)
Supplement: Supplemental Information 2 [file peerj-08-9956-s002.zip]

Archive with 7 entries (7 files):
- Raw Data 49815/1-Mean_hardness_of_soybean_pods_ in_ R6_ (Figure_2).csv
- Raw Data 49815/2-Oxidative_stress_analysis_(Figure_3)_Catalase_activity.csv
- Raw Data 49815/3-Oxidative_stress_analysis_(Figure_3)_Guaiacol_peroxidase_activity.csv
- Raw Data 49815/4-Oxidative_stress_analysis_(Figure_3)_Superoxide_dismutase_activity.csv
- Raw Data 49815/5-Gene_expression_by_Real-Time_PCR_of_LOX1_and_LOX2_(Figure_4)_LOX1.csv
- Raw Data 49815/6-Gene_expression_by_Real-Time_PCR_of_LOX1_and_LOX2_(Figure_4)_LOX2.csv
- Raw Data 49815/7-Isoflavonoid_concentration_(Figure_5).csv
