# Supplementary material for: Role of reactive oxygen species and isoflavonoids in soybean resistance to the attack of the southern green stink bug
Source: PeerJ. 2020 Sep 17;8:e9956. doi: 10.7717/peerj.9956 (PMC7502232; doi:10.7717/peerj.9956)
Supplement: Supplemental Information 2 [file peerj-08-9956-s002.zip › Raw Data 49815/1-Mean_hardness_of_soybean_pods_ in_ R6_ (Figure_2).csv]

Davis	IAC-100
400	574.5
465.8	495.3
382.6	393.3
354.4	346.3
353	507.4
484.6	402.7
370.5	351.7
353	394.6
307.4	467.1
406.7	444.3
316.8	488.6
438.9	396
426.9	558.4
318.1	402.7
401.3	397.3
436.2	441.6
502	492.3
