# Supplementary material for: Role of reactive oxygen species and isoflavonoids in soybean resistance to the attack of the southern green stink bug
Source: PeerJ. 2020 Sep 17;8:e9956. doi: 10.7717/peerj.9956 (PMC7502232; doi:10.7717/peerj.9956)
Supplement: Supplemental Information 2 [file peerj-08-9956-s002.zip › Raw Data 49815/2-Oxidative_stress_analysis_(Figure_3)_Catalase_activity.csv]

Genotype	Treatment	CAT activity (pmol.mg-1 protein)
Davis	Control	46.41557
Davis	Control	83.36873
Davis	Control	87.11707
Davis	Control	70.23257
Davis	Control	89.74202
IAC-100	Control	163.0985
IAC-100	Control	170.126
IAC-100	Control	157.91
IAC-100	Control	177.3468
IAC-100	Control	93.64651
Davis	Herbivory	184.2881
Davis	Herbivory	62.43257
Davis	Herbivory	77.50871
Davis	Herbivory	109.2963
Davis	Herbivory	112.7903
IAC-100	Herbivory	224.6258
IAC-100	Herbivory	102.6948
IAC-100	Herbivory	211.149
IAC-100	Herbivory	296.2272
IAC-100	Herbivory	221.0483
