# Supplementary material for: Role of reactive oxygen species and isoflavonoids in soybean resistance to the attack of the southern green stink bug
Source: PeerJ. 2020 Sep 17;8:e9956. doi: 10.7717/peerj.9956 (PMC7502232; doi:10.7717/peerj.9956)
Supplement: Supplemental Information 2 [file peerj-08-9956-s002.zip › Raw Data 49815/3-Oxidative_stress_analysis_(Figure_3)_Guaiacol_peroxidase_activity.csv]

Genotype	Treatment	GPOX activity (�moles/min*mg protein)
Davis	Control	0.382931
Davis	Control	0.473397
Davis	Control	0.536234
Davis	Control	0.373795
Davis	Control	0.512848
IAC-100	Control	0.487017
IAC-100	Control	0.531434
IAC-100	Control	0.43495
IAC-100	Control	0.524938
IAC-100	Control	0.532578
Davis	Herbivory	0.498825
Davis	Herbivory	0.414434
Davis	Herbivory	0.511486
Davis	Herbivory	0.365346
Davis	Herbivory	0.443991
IAC-100	Herbivory	0.672785
IAC-100	Herbivory	0.477828
IAC-100	Herbivory	0.651042
IAC-100	Herbivory	0.557933
IAC-100	Herbivory	0.895623
