# Supplementary material for: Role of reactive oxygen species and isoflavonoids in soybean resistance to the attack of the southern green stink bug
Source: PeerJ. 2020 Sep 17;8:e9956. doi: 10.7717/peerj.9956 (PMC7502232; doi:10.7717/peerj.9956)
Supplement: Supplemental Information 2 [file peerj-08-9956-s002.zip › Raw Data 49815/4-Oxidative_stress_analysis_(Figure_3)_Superoxide_dismutase_activity.csv]

Genotype	Treatment	SOD activity (U mg-1 protein)
Davis	Control	1.018661
Davis	Control	1.173614
Davis	Control	0.522334
Davis	Control	1.02337
IAC-100	Control	0.605462
IAC-100	Control	0.8268598
IAC-100	Control	0.6614888
IAC-100	Control	0.6418894
Davis	Herbivory	0.7082121
Davis	Herbivory	0.2600442
Davis	Herbivory	0.6317945
Davis	Herbivory	0.4287367
IAC-100	Herbivory	2.386815
IAC-100	Herbivory	1.380947
IAC-100	Herbivory	1.423244
IAC-100	Herbivory	1.439215
