# Supplementary material for: Role of reactive oxygen species and isoflavonoids in soybean resistance to the attack of the southern green stink bug
Source: PeerJ. 2020 Sep 17;8:e9956. doi: 10.7717/peerj.9956 (PMC7502232; doi:10.7717/peerj.9956)
Supplement: Supplemental Information 2 [file peerj-08-9956-s002.zip › Raw Data 49815/5-Gene_expression_by_Real-Time_PCR_of_LOX1_and_LOX2_(Figure_4)_LOX1.csv]

Genotype	Treatment	Gene expression is relative to the soybean elongation factor (ELF1b)
Davis	Control	0.8392948
Davis	Control	0.8854445
Davis	Control	0.9125435
IAC-100	Control	0.8218085
IAC-100	Control	0.7665588
IAC-100	Control	0.7480596
Davis	Herbivory	0.8824812
Davis	Herbivory	0.980425
Davis	Herbivory	0.9849921
IAC-100	Herbivory	0.9101704
IAC-100	Herbivory	0.9717153
IAC-100	Herbivory	0.9300447
