# Supplementary material for: Role of reactive oxygen species and isoflavonoids in soybean resistance to the attack of the southern green stink bug
Source: PeerJ. 2020 Sep 17;8:e9956. doi: 10.7717/peerj.9956 (PMC7502232; doi:10.7717/peerj.9956)
Supplement: Supplemental Information 2 [file peerj-08-9956-s002.zip › Raw Data 49815/6-Gene_expression_by_Real-Time_PCR_of_LOX1_and_LOX2_(Figure_4)_LOX2.csv]

Genotype	Treatment	Gene expression is relative to the soybean elongation factor (ELF1b)
Davis	Control	0.8577685
Davis	Control	0.825555
Davis	Control	0.776686
IAC-100	Control	0.7834729
IAC-100	Control	0.7445714
IAC-100	Control	0.7657678
Davis	Herbivory	0.8871123
Davis	Herbivory	0.9021609
Davis	Herbivory	0.9009785
IAC-100	Herbivory	0.7850985
IAC-100	Herbivory	0.8556901
IAC-100	Herbivory	0.8322164
