# Supplementary material for: Role of reactive oxygen species and isoflavonoids in soybean resistance to the attack of the southern green stink bug
Source: PeerJ. 2020 Sep 17;8:e9956. doi: 10.7717/peerj.9956 (PMC7502232; doi:10.7717/peerj.9956)
Supplement: Supplemental Information 2 [file peerj-08-9956-s002.zip › Raw Data 49815/7-Isoflavonoid_concentration_(Figure_5).csv]

Genotipe	Treatment	DAIDZIN	GENISTIN	DAIDZEIN	GENISTEIN
Davis	Control	109.13	401.6	18.42512378	nd
Davis	Control	5.09	38.78	0	nd
Davis	Control	75.67	236.02	0	nd
Davis	Control	0	13.52	26.49045494	nd
Davis	Control	0	4.37	0	nd
Davis	Herbivory	241.9	928.08	1.331698721	nd
Davis	Herbivory	267.11	1081.71	58.18122369	108.58
Davis	Herbivory	92.19	288.23	0	nd
Davis	Herbivory	148.36	509.77	0	nd
Davis	Herbivory	212.76	657.68	0	nd
IAC-100	Control	22.01	60.69	15.91227184	nd
IAC-100	Control	0	17.56	59.07699039	nd
IAC-100	Control	45.75	148.44	52.90621535	nd
IAC-100	Control	46.96	142.83	7.706367748	nd
IAC-100	Control	23.53	71.91	11.61985758	nd
IAC-100	Herbivory	348.83	1074	220.0740113	nd
IAC-100	Herbivory	133.92	374.75	88.40350899	nd
IAC-100	Herbivory	362.6	1181.75	0	nd
IAC-100	Herbivory	445.53	1309.75	7.862765391	nd
IAC-100	Herbivory	107.74	358.7	278.9839552	nd
